# Supplementary material for: A simple, robust, broadly applicable insertion mutagenesis method to create random fluorescent protein: target protein fusions
Source: G3 (Bethesda). 2024 Feb 16;14(5):jkae036. doi: 10.1093/g3journal/jkae036 (PMC11075570; doi:10.1093/g3journal/jkae036)
Supplement: jkae036_Supplementary_Data [file jkae036_supplementary_data.zip]

Archive with 2 entries (2 files):
- File_S1_G3-2024-404874.docx
- Supplemental_Tables_G3-2024-404874.docx
